# Supplementary material for: An automatic method for robust and fast cell detection in bright field images from high-throughput microscopy
Source: BMC Bioinformatics. 2013 Oct 4;14:297. doi: 10.1186/1471-2105-14-297 (PMC3850979; doi:10.1186/1471-2105-14-297)
Supplement: Additional file 1 — Matlab code of the presented method. [file 1471-2105-14-297-S1.ZIP]

Archive with 11 entries (11 files):
- bgest.m
- dbscan.m
- Demo.m
- Demo1.png
- gpl-2.0.txt
- linearMser.mexa64
- linearMser.mexmaci64
- linearMser.mexw32
- linearMser.mexw64
- segmentImage.m
- splitCells.m
